# Supplementary material for: “I Have No Idea What's in It!”—A Qualitative Study of Adolescents' Conceptions of Milk Alternatives
Source: Food Sci Nutr. 2025 May 20;13(5):e70259. doi: 10.1002/fsn3.70259 (PMC12121519; doi:10.1002/fsn3.70259)
Supplement: Supplementary file 4 — Appendix S4. [file FSN3-13-e70259-s003.xlsx]

## Sheet: Sheet1
Code system					Category (definition)	Frequency
Coding						391
	Conceptions animal-free milk				Conceptions are subjective mental constructions of varying complexity, for example, knowledge, beliefs and cognitions (Baalmann et al., 2004; Gropengießer and Marohn, 2018; Kattmann, 2017).	107
		Definition animal-free milk			Liquid produced by precision fermentation that is biologically equivalent to cow's milk (Mendly-Zamboo et al. 2021).	48
			*Animal-friendly milk		*Keyword(s): animal welfare, better conditions	2
			*Artificial milk		*Keyword(s): artificial, synthesized	9
			Cow's milk equivalent		*Keyword(s): equivalent to cow's milk, milk	6
			*Lab milk		*Keyword(s): lab, in vitro	7
			*Plant-based/Animal-free milk		*Keyword(s): plant-based, vegan, animal-free, milk alternative	24
		Ingredients animal-free milk			Milkproteins are combined with water, sugar, plant-based fats and minerals (Broad et al., 2022; Mendly-Zamboo et al., 2021).	50
			*Additives		*Keyword(s): additives	1
			*Binders		*Keyword(s): binders	1
			*Cereals		*Keyword(s): cereals	1
			*Chemicals		*Keyword(s): chemical substances, chemical products	4
			*Different substances		*Keyword(s) differnt substances	1
			*Fat		*Keyword(s): fat	1
			*Flavor enhancer		*Keyword(s): flavor enhancer, flavorings	4
			*Flavors		*Keyword(s): flavors	1
			*Food supplements		*Keyword(s): food supplements	1
			*Lactose		*Keyword(s): lactose	3
			*Milk cells		*Keyword(s): milk cells	1
			Milk proteins		*Keyword(s): milk proteins, casein, whey proteins	0
			Minerals		*Keyword(s): minerals	4
			*Nuts		*Keyword(s): nuts, almonds	3
			*Oats		*Keyword(s): oat, oats	2
			*Oil		*Keyword(s): oil	2
			*Plant-based fats		*Keyword(s): plant-based fats	0
			*Plant substances		*Keyword(s): plant substances, plant-based ingredients	4
			*Salt		*Keyword(s): salt	5
			*Soy		*Keyword(s): soy	3
			*Sugar		*Keyword(s): sugar	1
			Water		*Keyword(s): water	7
		Production animal free milk			Animal-free milk is produced by precision fermentation. Microorganisms such as bacteria, yeasts or fungi are used for production. For this purpose, the DNA sequences that code for the production of casein and whey protein are identified, copied and integrated into the DNA of microorganisms. These microorganisms are then placed in a fermenter (bioreactor) together with a growth medium so that the …	9
			*Cultivating milk cells		*Keyword(s): breeding milk cells	1
			*Copying milk		*Keyword(s): copy milk	1
			(Further) processing		*Keyword(s): filtering, cleaning, drying	0
			*Heat treatment		*Keyword(s): heat	1
			Modification of microorganism		*Keyword(s): modification of the DNA of microorganism	0
			*Multiplication of milk glands		*Keyword(s): multiplication, milk glands, mammary glands	1
			Precision fermentation		*Keyword(s): fermentation, bioreactor	0
			*Production in a bioreactor		*Keyword(s): bioreactor, tank	1
			*Production with bacteria		*Keyword(s): bacteria	1
			*Production with genetic engeneering		*Keyword(s): genectic modification, gene engineering	1
			*Production with yeast		*Keyword(s): yeast	1
			*Recycling of old dairy products		*Keyword(s): recycling old dairy products	1
	Conceptions plant-based milk alternatives				Conceptions are subjective mental constructions of varying complexity, for example, knowledge, beliefs and cognitions (Baalmann et al., 2004; Gropengießer and Marohn, 2018; Kattmann, 2017).	284
		Definition plant-based milk alternatives			Plant-based milk alternatives are defined as suspensions of water and crushed or dissolved plant materials (Bridges, 2018; Mäkinen, Wanhalinna, Zannini, & Arendt, 2016; Reyes-Jurado et al., 2021). In general, plant-based milk alternatives are differentiated by whether they are based on cereals, legumes, nuts, oilseeds, or pseudo-cereals (Astolfi, Marconi, Protano, & Canepari, 2020; Bridges, 2018;…	0
			*Aloe Vera milk		*Keyword(s): Aloe Vera	1
			*Banana milk		*Keyword(s): banana milk	1
			Cereal milk		*Keyword(s): oat (milk), rice (milk), spelt (milk), corn (milk), rye (milk), millet (milk)	29
				Oat milk	*Keyword(s): oat (milk)	23
				Rice milk	*Keyword(s): rice (milk)	5
				Spelt milk	*Keyword(s): spelt (milk)	1
			*Coconut milk		*Keyword(s): coconut milk	10
			Cow's milk alternative		*Keyword(s): cow milk, milk alternative	16
			Legume milk		*Keyword(s): soy (milk), peas (milk), lupins (milk), peanuts (milk), chickpeas (milk), kidney beans (milk)	23
				Pea milk	*Keyword(s): pea (milk)	2
				Soy milk	*Keyword(s): soy (milk)	21
			Nut milk		*Keyword(s): almond (milk), hazelnut (milk), macadamia (milk), pistachio (milk), cashew (milk), walnut (milk)	27
				Almond milk	*Keyword(s): almond (milk)	21
				Cashew milk	*Keyword(s): cashew (milk)	4
				Hazelnut milk	*Keyword(s): hazelnut (milk)	1
				Walnut milk	*Keyword(s): walnut (milk)	1
			Oilseed milk		*Keyword(s): linseed (milk), hemp seed (milk), sesame (milk), sunflower seed (milk)	1
				Hemp seed milk	*Keyword(s): hemp seed (milk)	1
			*Smoothie		*Keyword(s): smoothie	1
		Ingredients plant-based milk alternatives			Plant-based milk alternatives consist of water (approx. 91 to 96%) and dissolved plant extracts (approx. 4 to 9%). Depending on the product, vitamins and minerals are used for enrichment as well as sweeteners, flavours, salt, oils and stabilizers (Mäkinen et al., 2015; Reyes-Jurado et al., 2021; Sethi et al., 2016).	91
			*Additives		*Keyword(s): additives	4
			*Binders		*Keyword(s): binders	1
			*Chemicals		*Keyword(s): chemicals	1
			*Emulsifiers		*Keyword(s): emulsifiers	1
			*Fat		*Keyword(s): fat	1
			*Fiber		*Keyword(s): fiber	1
			*Flavor enhancer		*Keyword(s): flavor enhancer	3
			*Flavors		*Keyword(s): flavors	1
			*Food colorings		*Keyword(s): colorings	1
			Minerals		*Keyword(s): minerals, calcium, zinc, magnesium	4
			*Nutrients		*Keyword(s): nutrients	1
			Oil		*Keyword(s): oil	0
			*(Plant-based) proteins		*Keyword(s): proteins	4
			*Preservatives		*Keyword(s): preservatives	2
			Raw plant material		*Keyword(s): plant raw material such as soy, oat, or nuts	23
			Salt		*Keyword(s): salt	2
			Stabilizers		*Keyword(s): stabilizers	1
			Sweeteners/Sugar		*Keyword(s): sweeteners, sugar	14
			Vitamins		*Keyword(s): vitamin A, B2, B12, D, E	1
			Water		*Keyword(s): water	25
		Production plant-based milk alternatives			The production of a plant-based milk alternative comprises around seven steps from the plant raw material to the finished milk alternative: (1) soaking or dry grinding of the plant raw material, (2) wet grinding or mixing with water, (3) filtering the solids from the water-raw material mixture, (4) product formulation, (5) homogenization, (6) heat treatment, (7) packaging (Mäkinen et al., 2015; R…	84
			*Cleaning raw plant material		*Keyword(s): cleaning, washing	1
			*Cultivation/Harvest raw plant material		*Keyword(s): cultivating, cultivation, growing, harvesting	3
			Dry or wet grinding		*Keyword(s): wet grinding, dry grinding	16
			Filtration		*Keyword(s): filtration, filter, seperate	7
			Heat treatment		*Keyword(s): heating, heat	10
			Homogenization		*Keyword(s): homogenize	0
			*Mixing ingredients		*Keyword(s): mixing, adding, blending	15
			Packaging		*Keyword(s): filling, packaging	2
			Product formulation		*Keyword(s): formulate	4
			*Pressing raw plant material		*Keyword(s): pressing, sqeezing	6
			*Quality tests/controls		*Keyword(s): testing/controlling the quality	1
			Soaking/Mixing with water		*Keyword(s): soaking, mixing, water	19
